# Supplementary material for: Propolis in Dental Implantology: A Systematic Review of Its Effects and Benefits
Source: J Funct Biomater. 2024 Nov 12;15(11):339. doi: 10.3390/jfb15110339 (PMC11595021; doi:10.3390/jfb15110339)
Supplement: Supplementary file 1 [file jfb-15-00339-s001.zip]

Archive with 1 entries (1 files):
- jfb-3264083-supplementary.pdf
